# Supplementary material for: Maresin 1 Exerts a Tissue-Specific Regulation of Adipo-Hepato-Myokines in Diet-Induced Obese Mice and Modulates Adipokine Expression in Cultured Human Adipocytes in Basal and Inflammatory Conditions
Source: Biomolecules. 2023 May 31;13(6):919. doi: 10.3390/biom13060919 (PMC10295868; doi:10.3390/biom13060919)
Supplement: Supplementary file 1 [file biomolecules-13-00919-s001.zip]

Archive with 1 entries (1 files):
- biomolecules-2149051-supplementary.pdf
